# Supplementary material for: The crotonylation reader DPF2 promotes the development and progression of colon adenocarcinoma through cell-type-specific immune regulation and metabolic reprogramming
Source: Front Pharmacol. 2026 May 18;17:1835967. doi: 10.3389/fphar.2026.1835967 (PMC13223100; doi:10.3389/fphar.2026.1835967)
Supplement: Supplementary file 2 [file Table1.xlsx]

## Sheet: Supplementary Table S1
Supplementary Table 1. List of 34 crotonylation-related candidate genes
P300
CBP
MOF
ESa1
TIP60
KAT7
KAT2B
TAF1
TAF14
YEATS2
AF9
MOZ
DPF2
HDAC1
HDAC2
HDAC3
HDAC8
HDAC6
HDAC7
HDAC5
SIRT1
SIRT2
SIRT3
SIRT6
SIRT7
CDYL
ESHS1
GCDH
ACSS2
ACOX2
ACOX3
ACADS
BRD4
ACOX1

## Sheet: Supplementary Table S2
Supplementary Table 2. Sixteen crotonylation-related candidate genes with available cis-eQTL evidence
ACADS
ACOX1
ACOX2
ACOX3
ACSS2
DPF2
GCDH
HDAC1
HDAC3
HDAC7
KAT2B
SIRT1
SIRT2
SIRT3
SIRT6
YEATS2

## Sheet: Supplementary Table S3
Supplementary Table 3. Multi-method Mendelian randomization results for genetically predicted DPF2 expression in relation to colon adenocarcinoma risk
id	nsnp	method	b	se	or	or_lci95	or_uci95	pvalue
DPF2	18	MR Egger	0.188537	0.096854	1.20748	0.998704	1.4599	0.0693586
DPF2	18	Weighted median	0.151075	0.0635717	1.16308	1.02683	1.31742	0.0174801
DPF2	18	Inverse variance weighted	0.172827	0.047882	1.18866	1.08218	1.30562	0.000306865
DPF2	18	Simple mode	0.158601	0.101481	1.17187	0.960501	1.42976	0.136505
DPF2	18	Weighted mode	0.149688	0.0576086	1.16147	1.03746	1.30031	0.0187435

## Sheet: Supplementary Table S4
Supplementary Table 4. SNP-level harmonization materials for the main DPF2–COAD Mendelian randomization analysis
SNP	effect_allele.exposure	other_allele.exposure	effect_allele.outcome	other_allele.outcome	beta.exposure	beta.outcome	eaf.exposure	eaf.outcome	palindromic	ambiguous	pos.outcome	pval.outcome	se.outcome	samplesize.outcome	chr.exposure	pos.exposure	gene.exposure	pval.exposure	samplesize.exposure	se.exposure	mr_keep	R2	f	steiger_dir	steiger_pval
rs1078457	T	C	T	C	-0.0653946	0.0101687	0.199425	0.182317	FALSE	FALSE	65612653	0.715926	0.0279429	383227	11	65380124	DPF2	4.781e-11	31684	0.00994201	TRUE	0.00136365	43.2621	TRUE	4.99078e-10
rs10791813	G	C	G	C	0.0437792	0.00334457	0.435417	0.44301	TRUE	TRUE	65097789	0.877654	0.0217259	383227	11	64865261	DPF2	4.9249e-08	31568	0.00802685	FALSE	0.000941434	29.7453	TRUE	2.00261e-07
rs111295021	A	C	A	C	0.0899297	0.00388318	0.0908028	0.16066	FALSE	FALSE	65483934	0.896409	0.0298251	383227	11	65251405	DPF2	1.5526e-09	27310	0.0148917	TRUE	0.00133357	36.4656	TRUE	6.64662e-09
rs1144924	T	C	T	C	-0.129446	-0.0138526	0.819873	0.181081	FALSE	FALSE	65436090	0.623507	0.0282195	383227	11	65203561	DPF2	2.9752e-35	31015	0.0104481	TRUE	0.00492483	153.49	TRUE	5.41673e-32
rs117789850	T	C	T	C	-0.101189	-0.033031	0.942533	0.0428222	FALSE	FALSE	65447931	0.539661	0.0538555	383227	11	65215402	DPF2	3.4004e-09	31499	0.0171191	TRUE	0.00110797	34.9365	TRUE	3.55072e-08
rs12417665	T	C	T	C	0.122924	0.0240331	0.143835	0.0882747	FALSE	FALSE	65396886	0.52711	0.0380016	383227	11	65164357	DPF2	5.0035e-27	31143	0.0114181	TRUE	0.00370775	115.893	TRUE	2.60853e-24
rs149948945	T	G	T	G	-0.169567	-0.0127999	0.0365952	0.0859773	FALSE	FALSE	65251261	0.744605	0.0392922	383227	11	65018732	DPF2	3.617e-08	14967	0.0307823	TRUE	0.00202334	30.3406	TRUE	9.34887e-08
rs186869143	A	G	A	G	-0.401271	-0.0654351	0.0265487	0.0383432	FALSE	FALSE	65588320	0.242675	0.0560076	383227	11	65355791	DPF2	1.5603e-08	3842	0.0709623	TRUE	0.00825396	31.959	TRUE	3.76099e-08
rs2271448	T	C	T	C	0.0606954	0.0185247	0.325246	0.30995	FALSE	FALSE	65209953	0.43083	0.0235153	383227	11	64977424	DPF2	8.2342e-13	31681	0.00848021	TRUE	0.00161435	51.2237	TRUE	2.75681e-11
rs500464	G	A	G	A	-0.121266	0.0147507	0.922395	0.0574679	FALSE	FALSE	65026488	0.749314	0.0461618	383227	11	64793960	DPF2	3.1511e-16	31684	0.0148478	TRUE	0.00210089	66.7006	TRUE	8.61987e-15
rs56205242	A	G	A	G	0.172906	0.0604197	0.104601	0.095174	FALSE	FALSE	65310180	0.10021	0.0367554	383227	11	65077651	DPF2	3.8759e-36	28134	0.013775	TRUE	0.00556898	157.544	TRUE	1.73219e-31
rs566908	T	C	T	C	0.105573	0.0229427	0.457745	0.455963	FALSE	FALSE	65069898	0.293889	0.0218579	383227	11	64837370	DPF2	7.0561e-40	31569	0.00798805	TRUE	0.00550262	174.662	TRUE	2.54513e-35
rs629710	A	C	A	C	-0.286303	-0.0319469	0.740102	0.281106	FALSE	FALSE	65341762	0.185953	0.0241538	383227	11	65109233	DPF2	1e-200	30408	0.00924578	TRUE	0.0305698	958.818	TRUE	1.29614e-188
rs658794	T	G	T	G	0.0874475	-0.0456189	0.0856532	0.15949	FALSE	FALSE	65353732	0.129562	0.030095	383227	11	65121203	DPF2	1.069e-08	27310	0.0152896	TRUE	0.00119635	32.7091	TRUE	2.84005e-07
rs675671	G	A	G	A	-0.232143	-0.0531505	0.100076	0.225305	FALSE	FALSE	65259685	0.0411472	0.0260282	383227	11	65027156	DPF2	2.009e-57	26280	0.0145346	TRUE	0.0096135	255.076	TRUE	2.9104e-50
rs7114754	C	T	C	T	-0.179387	-0.0928021	0.0780375	0.0639672	FALSE	FALSE	65203925	0.0387374	0.0448978	383227	11	64971396	DPF2	9.0577e-34	31684	0.0148101	TRUE	0.00460915	146.703	TRUE	1.9485e-28
rs71541906	A	G	A	G	-0.0699504	-0.0462694	0.134372	0.139521	FALSE	FALSE	64840810	0.135468	0.0309934	383227	11	64608282	DPF2	1.1662e-08	28588	0.0122623	TRUE	0.00113699	32.539	TRUE	3.24732e-07
rs72932814	C	T	C	T	0.152716	0.170988	0.0326419	0.0243611	FALSE	FALSE	65064537	0.0136311	0.0693145	383227	11	64832009	DPF2	4.7243e-10	26336	0.0245205	TRUE	0.00147069	38.7863	TRUE	6.75941e-08
rs78287937	G	T	G	T	0.100494	0.00219248	0.0691757	0.0380366	FALSE	FALSE	65005629	0.968935	0.0562975	383227	11	64773101	DPF2	6.4597e-09	25906	0.0173131	TRUE	0.00129887	33.6896	TRUE	2.06314e-08
Abbreviations: COAD, colon adenocarcinoma; EAF, effect allele frequency; MR, Mendelian randomization; SNP, single-nucleotide polymorphism; SE, standard error.

## Sheet: Supplementary Table S5
Supplementary Table 4. Sensitivity analyses for the association between genetically predicted DPF2 expression and colon adenocarcinoma risk
Outcomes	Global test	MR-Egger pleiotropy test			Heterogeneity test
					MR-Egger			IVW
	p	Intercept	Se	p	Q	Q-df	Q-P	Q	Q-df	Q-P
DPF2	0.638	-0.0028838	0.0154547	0.854322	14.9062	16	0.531516	14.9411	17	0.599727
	Explanation: Annotation: Df，degree of freedom；Q，heterogeneity statistic；Se，standard error.

## Sheet: Supplementary Table S6
Supplementary Table 5. Single-cell Mendelian randomization results for DPF2 across 14 immune cell subsets
Gene	Cell	nsnp	method	b	se	or	or_lci95	or_uci95	pvalue
DPF2	bin	4	Inverse variance weighted	0.370624	0.109928	1.44864	1.16785	1.79694	0.00074757
DPF2	cd8nc	3	Inverse variance weighted	0.0478355	0.115905	1.049	0.835822	1.31654	0.679818
DPF2	cd8s100b	11	Inverse variance weighted	0.206846	0.0857192	1.22979	1.0396	1.45478	0.0158192
DPF2	dc	4	Inverse variance weighted	-0.0568869	0.205943	0.944701	0.630946	1.41448	0.782374
DPF2	plasma	6	Inverse variance weighted	0.00400641	0.146059	1.00401	0.754071	1.3368	0.978117

## Sheet: Supplementary Table S7
Supplementary Table 6. Circulating metabolites associated with colon adenocarcinoma risk
id	nsnp	method	b	se	or	or_lci95	or_uci95	pvalue
GCST90199649	13	Inverse variance weighted	0.156046	0.0568637	1.16888	1.0456	1.30669	0.00606568
GCST90199650	4	Inverse variance weighted	0.32382	0.103814	1.3824	1.12788	1.69434	0.00181329
GCST90199664	4	Inverse variance weighted	0.176635	0.0690719	1.1932	1.04212	1.36618	0.0105502
GCST90199673	5	Inverse variance weighted	-0.233552	0.0745045	0.791717	0.684148	0.916198	0.00172012
GCST90199675	16	Inverse variance weighted	-0.166347	0.0420986	0.846752	0.779689	0.919584	7.77e-05
GCST90199719	6	Inverse variance weighted	0.126487	0.0336039	1.13483	1.0625	1.2121	0.000167185
GCST90199752	13	Inverse variance weighted	-0.0826881	0.0345528	0.920638	0.860354	0.985147	0.0167068
GCST90199770	9	Inverse variance weighted	0.175868	0.0881526	1.19228	1.00309	1.41715	0.0460384
GCST90199788	24	Inverse variance weighted	0.0899695	0.0292625	1.09414	1.03315	1.15873	0.00210807
GCST90199791	21	Inverse variance weighted	0.101364	0.041832	1.10668	1.01956	1.20124	0.015388
GCST90199835	10	Inverse variance weighted	-0.11973	0.0524938	0.88716	0.800421	0.983299	0.022558
GCST90199855	7	Inverse variance weighted	-0.0750739	0.0371394	0.927675	0.862546	0.997722	0.0432376
GCST90199860	11	Inverse variance weighted	0.09572	0.0385577	1.10045	1.02035	1.18684	0.0130459
GCST90199863	13	Inverse variance weighted	0.0996543	0.0290726	1.10479	1.0436	1.16957	0.000608566
GCST90199871	4	Inverse variance weighted	-0.263717	0.0845132	0.768191	0.650923	0.906584	0.0018059
GCST90199872	4	Inverse variance weighted	-0.22612	0.0789387	0.797622	0.683287	0.931089	0.00417663
GCST90199889	11	Inverse variance weighted	0.167092	0.0536558	1.18186	1.06388	1.31293	0.00184474
GCST90199899	3	Inverse variance weighted	0.233121	0.1153	1.26253	1.00716	1.58266	0.0431899
GCST90199932	3	Inverse variance weighted	0.337525	0.0888367	1.40148	1.17751	1.66803	0.000145051
GCST90199996	11	Inverse variance weighted	0.122089	0.0605892	1.12985	1.00334	1.27232	0.0439019
GCST90200037	4	Inverse variance weighted	-0.200002	0.0839449	0.818729	0.69452	0.965151	0.0171934
GCST90200046	5	Inverse variance weighted	0.177744	0.0674882	1.19452	1.04652	1.36345	0.00844604
GCST90200051	8	Inverse variance weighted	-0.105681	0.049629	0.899711	0.816316	0.991627	0.033219
GCST90200052	24	Inverse variance weighted	0.100501	0.0330903	1.10572	1.03629	1.17982	0.00238806
GCST90200058	10	Inverse variance weighted	0.158652	0.0784213	1.17193	1.00496	1.36664	0.0430656
GCST90200075	3	Inverse variance weighted	-0.31471	0.0909378	0.73	0.610823	0.87243	0.000538728
GCST90200076	4	Inverse variance weighted	-0.230503	0.103135	0.794134	0.648789	0.97204	0.0254196
GCST90200078	14	Inverse variance weighted	0.13185	0.0584201	1.14094	1.0175	1.27935	0.024013
GCST90200085	11	Inverse variance weighted	-0.154253	0.0468946	0.857055	0.781792	0.939563	0.00100415
GCST90200094	6	Inverse variance weighted	-0.171782	0.0848988	0.842163	0.713064	0.994634	0.0430347
GCST90200102	6	Inverse variance weighted	-0.205077	0.0728843	0.814585	0.706148	0.939673	0.00489703
GCST90200103	12	Inverse variance weighted	0.121942	0.0516013	1.12969	1.02102	1.24992	0.0181196
GCST90200105	9	Inverse variance weighted	-0.122172	0.0574553	0.884996	0.790741	0.990486	0.0334709
GCST90200136	11	Inverse variance weighted	-0.0880238	0.0442816	0.915739	0.839612	0.998769	0.0468315
GCST90200149	10	Inverse variance weighted	-0.0971438	0.044385	0.907425	0.831821	0.989902	0.0286212
GCST90200179	7	Inverse variance weighted	0.121948	0.0349852	1.1297	1.05483	1.20988	0.000490828
GCST90200258	20	Inverse variance weighted	-0.0784711	0.0323523	0.924529	0.867724	0.985052	0.0152867
GCST90200307	14	Inverse variance weighted	-0.144783	0.055612	0.86521	0.77586	0.964849	0.00922907
GCST90200316	15	Inverse variance weighted	-0.073968	0.0368012	0.928701	0.864073	0.998164	0.0444381
GCST90200330	9	Inverse variance weighted	-0.134369	0.0678606	0.874268	0.765386	0.998639	0.0476956
GCST90200343	4	Inverse variance weighted	-0.245974	0.104483	0.781943	0.637144	0.959649	0.0185621
GCST90200348	4	Inverse variance weighted	-0.235471	0.107617	0.790198	0.639927	0.975757	0.0286665
GCST90200358	11	Inverse variance weighted	0.144071	0.0686121	1.15497	1.00964	1.32121	0.0357476
GCST90200435	3	Inverse variance weighted	0.274701	0.0737759	1.31614	1.13894	1.5209	0.000196519
GCST90200496	5	Inverse variance weighted	-0.167643	0.0722873	0.845656	0.733941	0.974374	0.0203885
GCST90200548	4	Inverse variance weighted	0.187548	0.0917319	1.20629	1.00778	1.44389	0.0409022
GCST90200550	7	Inverse variance weighted	0.215362	0.103576	1.24031	1.01243	1.51948	0.0375925
GCST90200575	9	Inverse variance weighted	-0.135237	0.0667388	0.873509	0.766404	0.995581	0.0427272
GCST90200590	9	Inverse variance weighted	0.136624	0.0511892	1.1464	1.03696	1.26738	0.00760768
GCST90200629	6	Inverse variance weighted	0.167184	0.0645397	1.18197	1.04153	1.34136	0.00958624
GCST90200634	23	Inverse variance weighted	0.0602134	0.0280497	1.06206	1.00525	1.12209	0.0318199
GCST90200651	31	Inverse variance weighted	0.0687345	0.0274757	1.07115	1.01499	1.13042	0.0123618
GCST90200674	16	Inverse variance weighted	-0.0639426	0.0288456	0.938059	0.886495	0.992622	0.0266422
GCST90200681	12	Inverse variance weighted	-0.169581	0.0447769	0.844018	0.773102	0.921439	0.000152322
GCST90200682	28	Inverse variance weighted	0.055417	0.0220757	1.05698	1.01222	1.10372	0.0120624
GCST90200685	32	Inverse variance weighted	0.0926706	0.0229331	1.0971	1.04888	1.14754	5.32e-05
GCST90200692	26	Inverse variance weighted	0.0907597	0.0268909	1.09501	1.03879	1.15427	0.000737879
GCST90200696	55	Inverse variance weighted	-0.0489857	0.0165486	0.952195	0.921806	0.983586	0.00307525
GCST90200699	44	Inverse variance weighted	-0.0720886	0.0246435	0.930448	0.886575	0.976493	0.00344176
GCST90200708	60	Inverse variance weighted	-0.0442221	0.0158775	0.956741	0.927426	0.986983	0.00534953
GCST90200711	53	Inverse variance weighted	-0.0817859	0.0211518	0.921469	0.884048	0.960474	0.00011036
GCST90200740	16	Inverse variance weighted	0.121061	0.0440634	1.12869	1.03531	1.23051	0.00600667
GCST90200794	20	Inverse variance weighted	-0.0998389	0.0376959	0.904983	0.84053	0.974379	0.0080841
GCST90200795	15	Inverse variance weighted	-0.102521	0.0369149	0.902559	0.839562	0.970283	0.00548245
GCST90200904	8	Inverse variance weighted	-0.132827	0.0585967	0.875617	0.780613	0.982184	0.0234029
GCST90200953	7	Inverse variance weighted	-0.24311	0.0595451	0.784186	0.697803	0.881261	4.45e-05
GCST90200967	7	Inverse variance weighted	0.194905	0.0784474	1.2152	1.04201	1.41717	0.0129724
GCST90200979	14	Inverse variance weighted	0.115791	0.0409707	1.12276	1.03613	1.21664	0.00471073
GCST90201019	10	Inverse variance weighted	0.106482	0.0538103	1.11236	1.00101	1.23609	0.0478333

## Sheet: Supplementary Table S8
Supplementary Table 7. Associations between genetically predicted DPF2 expression and colon adenocarcinoma-related metabolites
id	nsnp	method	b	se	or	or_lci95	or_uci95	pvalue
GCST90199860	17	Inverse variance weighted	0.134465	0.038938	1.14392	1.05987	1.23465	0.000553745
GCST90199863	17	Inverse variance weighted	0.108091	0.0374087	1.11415	1.03538	1.19891	0.00385915
GCST90199932	17	Inverse variance weighted	0.0778563	0.0360281	1.08097	1.00727	1.16006	0.0306962
GCST90200105	17	Inverse variance weighted	-0.0864738	0.0424745	0.91716	0.843898	0.996781	0.0417606
GCST90200136	17	Inverse variance weighted	-0.115308	0.03707	0.891092	0.828644	0.958246	0.00186739
GCST90200149	17	Inverse variance weighted	-0.177657	0.0374196	0.837229	0.778023	0.900942	2.06e-06
GCST90200258	17	Inverse variance weighted	0.0878486	0.0370471	1.09182	1.01535	1.17405	0.0177273
GCST90200634	17	Inverse variance weighted	0.141126	0.0620425	1.15157	1.01971	1.30047	0.0229263
GCST90200682	17	Inverse variance weighted	0.0788465	0.0358487	1.08204	1.00862	1.1608	0.027848
GCST90200794	17	Inverse variance weighted	-0.0992071	0.047144	0.905555	0.825629	0.993218	0.0353488
GCST90200795	17	Inverse variance weighted	-0.0839307	0.0393383	0.919495	0.851263	0.993196	0.0328787
